# Supplementary material for: Metabolic protein phosphoglycerate kinase 1 confers lung cancer migration by directly binding HIV Tat specific factor 1
Source: Cell Death Discov. 2021 Jun 5;7:135. doi: 10.1038/s41420-021-00520-1 (PMC8179927; doi:10.1038/s41420-021-00520-1)
Supplement: Supplementary file 2 — Supplementary Table S1 [file 41420_2021_520_MOESM2_ESM.xlsx]

## Sheet: Supplementary table 1
Supplementary Table S1. List of glycolytic related genes and their fold changes in CL1-5 cells compared with CL1-0 cells from GSE42407.
Probes ID	CL1-0 rep1	CL1-0 rep2	CL1-0 rep3	CL1-5 rep1	CL1-5 rep2	CL1-5 rep3	Gene Symbol
200697_at	-0.911139	-0.873636	-0.843202	0.843202	0.894388	1.21879	HK1
202934_at	-1.55421	-1.60736	-1.19093	1.32348	1.19093	1.58463	HK2
205936_s_at	0.0340352	-0.0401511	-0.10419	0.0904012	0.0762587	-0.0340352	HK3
211167_s_at	-0.023654	0.200836	-0.0858321	0.0698023	0.023654	-0.0698023	GCK
208308_s_at	-0.328289	-0.278709	-0.344949	0.27871	0.322968	0.35453	GPI
201102_s_at	-0.535732	-0.406456	-0.810539	0.465847	0.406457	0.444891	PFKL
211065_x_at	-0.478543	-0.454968	-0.441985	0.441984	0.500077	0.642815	PFKL
210976_s_at	0.872134	0.859295	0.653135	-0.653782	-0.673886	-0.653135	PFKM
201037_at	-0.566342	-0.619847	-0.396344	0.396344	0.495181	0.851934	PFKP
240202_x_at	-0.0346029	0.125526	-0.00505352	-0.258105	0.00505352	0.0777314	PFKP
207537_at	-0.807445	0.0810676	-0.0210738	-0.168222	0.0430455	0.0210738	PFKFB1
237777_at	-0.0708616	-0.18477	0.106361	0.159596	-0.146703	0.0708616	PFKFB1
240883_at	-0.00811696	-0.194713	0.172219	0.0650113	0.00811696	-0.150469	PFKFB1
207931_s_at	0.420598	0.00713015	-0.00713015	0.0990295	-0.0211558	-0.299434	PFKFB2
209992_at	0.460649	0.380135	0.370953	-0.892343	-0.556812	-0.370953	PFKFB2
224050_s_at	-0.1733	0.102691	0.185076	-0.105356	-0.0566678	0.0566678	PFKFB2
224051_at	-0.0469031	0.0805085	-0.0784094	0.0124178	0.0493693	-0.0124178	PFKFB2
226733_at	1.06898	0.758544	1.06013	-1.03429	-0.787288	-0.758543	PFKFB2
238450_at	0.748836	0.588119	-0.0339141	0.0339146	-0.356627	-0.814421	PFKFB2
202464_s_at	-1.02263	-1.1202	-0.943276	0.943275	0.948687	1.02243	PFKFB3
206246_at	-0.806154	-0.560757	-1.15281	1.05263	0.560756	0.611315	PFKFB4
228499_at	-1.6103	-1.51966	-1.35938	1.35938	1.45143	1.40765	PFKFB4
232674_at	-0.0550466	-0.199072	0.0279098	0.0102024	0.232264	-0.0102024	PFKFB4///UCN2
200966_x_at	-0.412688	-0.386659	-0.536614	0.38666	0.406873	0.514404	ALDOA
214687_x_at	-0.444283	-0.394717	-0.509621	0.394716	0.493011	0.513813	ALDOA
238996_x_at	-0.593337	-0.682113	-0.43032	0.43032	0.706742	0.794515	ALDOA
204704_s_at	0.22274	0.000112057	-0.0297408	0.197002	-0.000112057	-0.0680604	ALDOB
204705_x_at	0.00910521	-0.153069	0.279341	-0.00701857	0.00701857	-0.0424066	ALDOB
211357_s_at	0.212567	0.257964	-0.123562	0.0651977	-0.0651975	-0.318385	ALDOB
214423_x_at	-0.143661	-0.0612636	-0.0471044	0.174512	0.116146	0.0471044	ALDOB
214424_s_at	-0.391265	0.0150564	-0.0412681	-0.0150566	0.034158	0.227524	ALDOB
216600_x_at	-0.422986	0.0693131	0.138385	-0.0451479	-0.166686	0.0451479	ALDOB
217238_s_at	0.282854	-0.0345805	-0.323267	0.0517662	0.0288169	-0.0288172	ALDOB
241280_at	0.199204	-0.148507	-0.0372465	0.192967	-0.302824	0.0372465	ALDOB
243901_at	-0.0869184	0.147498	0.00309706	0.102301	-0.00309706	-0.0492887	ALDOB
202022_at	-0.743034	-0.75824	-0.864307	0.83066	0.904995	0.743034	ALDOC
200822_x_at	-0.0644426	0.0877552	-0.00210381	-0.0258942	0.158302	0.00210381	TPI1
210050_at	-0.367469	-0.0453243	0.515892	-0.126277	0.0453243	0.176258	TPI1
213011_s_at	-0.0704289	-0.00113964	-0.0518532	0.00113964	0.106245	0.0499029	TPI1
AFFX-HUMGAPDH/M33197_5_at	-0.00607014	-0.128716	-0.288794	0.232475	0.225165	0.00607014	GAPDH
AFFX-HUMGAPDH/M33197_M_at	-0.048522	-0.0977707	-0.279342	0.217631	0.150887	0.048522	GAPDH
AFFX-HUMGAPDH/M33197_3_at	-0.0662098	-0.121555	-0.173054	0.13582	0.10429	0.0662098	GAPDH
212581_x_at	-0.11595	-0.100351	-0.224931	0.128477	0.10035	0.106	GAPDH
213453_x_at	-0.0493746	-0.0843477	-0.212916	0.20112	0.129738	0.0493755	GAPDH
217398_x_at	-0.067481	-0.0906067	-0.190051	0.185557	0.152388	0.067481	GAPDH
200737_at	-0.355905	-0.470656	-1.03202	0.793895	0.635594	0.355905	PGK1
200738_s_at	-0.481791	-0.584657	-0.472787	0.508388	0.472788	0.511034	PGK1
217356_s_at	-0.367442	-0.634298	-0.686467	0.717868	0.610625	0.367441	PGK1
217383_at	-0.35834	-0.443232	-0.451377	0.441755	0.910542	0.35834	PGK1
227068_at	-0.729944	-0.779709	-0.588648	0.630313	0.6021	0.588648	PGK1
1558365_at	-0.568005	-0.651941	-0.477164	0.60885	0.632592	0.477164	PGK1
217009_at	-0.11901	-0.110765	-0.317258	0.305475	0.115962	0.110765	PGK2
200886_s_at	-0.408704	-0.474536	-0.56718	0.408703	0.522706	0.435025	PGAM1
205736_at	-0.0570617	0.0570617	0.0687537	-0.060318	-0.249221	0.161281	PGAM2
1553837_at	-0.168283	-0.736817	-0.116924	0.116924	0.158633	0.33967	PGAM5
1555943_at	0.329848	0.19102	-0.26393	-0.16108	0.16108	-0.351383	PGAM5
201231_s_at	-0.134513	-0.157057	-0.311964	0.248679	0.21319	0.134512	ENO1
217294_s_at	0.0147781	-0.0147781	-0.592478	0.37703	0.427632	-0.0694304	ENO1
240258_at	-0.13132	-0.49856	-0.194033	0.368829	0.332098	0.13132	ENO1
201313_at	-2.37479	-3.05123	-2.28609	2.28609	2.69007	3.16988	ENO2
204483_at	0.792095	0.761386	0.534052	-0.603424	-0.704348	-0.534052	ENO3
237691_x_at	0.0102205	-0.0102208	0.117237	0.134465	-0.136124	-0.519657	ENO3
207858_s_at	-0.148477	-0.0156198	0.0156198	-0.206758	0.181836	0.0422835	PKLR
210451_at	-0.551867	-0.272296	-0.125753	0.486109	0.125753	0.43593	PKLR
222078_at	0.0726833	-0.0726833	-0.322402	0.161459	0.14624	-0.339754	PKLR
201251_at	-0.923993	-0.766242	-0.618554	0.618554	0.854784	0.999351	PKM
213700_s_at	-0.118888	-0.328066	-0.284723	0.118888	0.579102	0.602155	PKM
200650_s_at	-0.361646	-0.43482	-0.480822	0.404937	0.436131	0.361646	LDHA
201030_x_at	0.392638	0.382147	0.374211	-0.50233	-0.374212	-0.44122	LDHB
213564_x_at	0.233273	0.387363	0.431801	-0.380531	-0.233273	-0.247662	LDHB
207022_s_at	-0.0230155	0.0230155	-0.297023	0.300357	0.409005	-0.0441937	LDHC
229241_at	0.190455	0.109784	0.345397	-0.109784	-0.222717	-0.252739	LDHD
