# Supplementary material for: Metabolic protein phosphoglycerate kinase 1 confers lung cancer migration by directly binding HIV Tat specific factor 1
Source: Cell Death Discov. 2021 Jun 5;7:135. doi: 10.1038/s41420-021-00520-1 (PMC8179927; doi:10.1038/s41420-021-00520-1)
Supplement: Supplementary file 3 — Supplementary Table S2 [file 41420_2021_520_MOESM3_ESM.xlsx]

## Sheet: PGK1
Supplemental Table S2. List of interaction partners of PGK1 from BioGrid website.
Interactor	Role	Organism	Experimental Evidence Code	Dataset	Throughput	Score	Curated By
AAR2	BAIT	H. sapiens	Affinity Capture-MS	Malinova A (2017)	High	-	BioGRID
ACAA2	BAIT	H. sapiens	Co-fractionation	Wan C (2015)	High	0.0738	BioGRID
ADI1	BAIT	H. sapiens	Co-fractionation	Wan C (2015)	High	0.0933	BioGRID
AGR2	BAIT	H. sapiens	Affinity Capture-MS	Tiemann K (2018)	High	-	BioGRID
AGR2	BAIT	H. sapiens	Proximity Label-MS	Tiemann K (2018)	High	-	BioGRID
AI837181	BAIT	M. musculus	Affinity Capture-MS	Hutchins JR (2010)	High	-	BioGRID
AKR1A1	HIT	H. sapiens	Co-fractionation	Wan C (2015)	High	0.1739	BioGRID
AKR1B1	HIT	H. sapiens	Co-fractionation	Wan C (2015)	High	0.1142	BioGRID
AKR1B10	HIT	H. sapiens	Co-fractionation	Wan C (2015)	High	0.0907	BioGRID
ALDOA	BAIT	H. sapiens	Co-fractionation	Havugimana PC (2012)	High	0.806	BioGRID
ALDOA	HIT	H. sapiens	Co-fractionation	Wan C (2015)	High	0.4705	BioGRID
ALDOC	HIT	H. sapiens	Co-fractionation	Wan C (2015)	High	0.1199	BioGRID
ARPC3	HIT	H. sapiens	Co-fractionation	Wan C (2015)	High	0.1534	BioGRID
ASB9	BAIT	H. sapiens	Affinity Capture-MS	Andresen CA (2014)	High	-	BioGRID
ATG101	BAIT	H. sapiens	Affinity Capture-MS	Behrends C (2010)	High	-	BioGRID
ATP5A1	BAIT	H. sapiens	Co-fractionation	Havugimana PC (2012)	High	0.81	BioGRID
BAG3	BAIT	H. sapiens	Affinity Capture-MS	Chen Y (2013)	High	-	BioGRID
BOLA2B	BAIT	H. sapiens	Co-fractionation	Havugimana PC (2012)	High	0.754	BioGRID
BRCA1	BAIT	H. sapiens	Affinity Capture-MS	Ertych N (2016)	High	-	BioGRID
CARS2	BAIT	H. sapiens	Negative Genetic	Horlbeck MA (2018)	High	-3.4073	BioGRID
CDK1	BAIT	M. musculus	Affinity Capture-MS	Hutchins JR (2010)	High	-	BioGRID
CDK2	BAIT	H. sapiens	Affinity Capture-MS	Neganova I (2011)	High	-	BioGRID
CENPA	BAIT	H. sapiens	Affinity Capture-MS	Hein MY (2015)	High	-	BioGRID
CEP162	BAIT	H. sapiens	Affinity Capture-MS	Gupta GD (2015)	High	-	BioGRID
CFTR	BAIT	H. sapiens	Affinity Capture-MS	Pankow S (2015)	High	-	BioGRID
COPS5	BAIT	H. sapiens	Affinity Capture-MS	Bennett EJ (2010)	High	-	BioGRID
COQ2	BAIT	H. sapiens	Negative Genetic	Horlbeck MA (2018)	High	-3.1729	BioGRID
COX6C	BAIT	H. sapiens	Negative Genetic	Horlbeck MA (2018)	High	-3.9123	BioGRID
COX7C	BAIT	H. sapiens	Negative Genetic	Horlbeck MA (2018)	High	-3.5866	BioGRID
COX16	BAIT	H. sapiens	Negative Genetic	Horlbeck MA (2018)	High	-4.3204	BioGRID
CRIP1	BAIT	H. sapiens	Co-fractionation	Wan C (2015)	High	0.1064	BioGRID
CSE1L	HIT	H. sapiens	Co-fractionation	Wan C (2015)	High	0.0849	BioGRID
CSNK1E	BAIT	M. musculus	Affinity Capture-MS	Hutchins JR (2010)	High	-	BioGRID
CTNNB1	BAIT	H. sapiens	Affinity Capture-MS	Rosenbluh J (2016)	High	-	BioGRID
CUL7	BAIT	H. sapiens	Affinity Capture-MS	Hanson D (2014)	High	-	BioGRID
CYLD	BAIT	H. sapiens	Affinity Capture-MS	Elliott PR (2016)	High	-	BioGRID
DDA1	BAIT	H. sapiens	Affinity Capture-MS	Behrends C (2010)	High	-	BioGRID
DISC1	BAIT	H. sapiens	Two-hybrid	Camargo LM (2007)	Low	-	BioGRID
EEF1A1	HIT	H. sapiens	Co-fractionation	Wan C (2015)	High	0.2277	BioGRID
EEF2	HIT	H. sapiens	Co-fractionation	Wan C (2015)	High	0.1959	BioGRID
EIF4G2	BAIT	H. sapiens	Positive Genetic	Horlbeck MA (2018)	High	4.3994	BioGRID
ENO1	BAIT	H. sapiens	Co-fractionation	Havugimana PC (2012)	High	0.965	BioGRID
ENO1	HIT	H. sapiens	Co-fractionation	Wan C (2015)	High	0.9887	BioGRID
ENO2	HIT	H. sapiens	Co-fractionation	Wan C (2015)	High	0.9733	BioGRID
ENO3	HIT	H. sapiens	Co-fractionation	Wan C (2015)	High	0.99	BioGRID
ESR2	BAIT	H. sapiens	Affinity Capture-MS	Giurato G (2018)	High	-	BioGRID
EWSR1	BAIT	H. sapiens	Proximity Label-MS	Elzi DJ (2014)	High	-	BioGRID
FH	BAIT	H. sapiens	Co-fractionation	Wan C (2015)	High	0.2173	BioGRID
FN1	BAIT	H. sapiens	Affinity Capture-MS	Humphries JD (2009)	High	-	BioGRID
FOXO3	BAIT	H. sapiens	Affinity Capture-MS	Behrends C (2010)	High	-	BioGRID
FUS	BAIT	H. sapiens	Affinity Capture-MS	Wang T (2014)	High	-	BioGRID
FUS	BAIT	H. sapiens	Co-fractionation	Wan C (2015)	High	0.4445	BioGRID
GAPDH	BAIT	H. sapiens	Affinity Capture-Western	Fokina KV (1997)	Low	-	BioGRID
GAPDH	BAIT	H. sapiens	Co-fractionation	Havugimana PC (2012)	High	0.903	BioGRID
GAPDH	HIT	H. sapiens	Co-fractionation	Wan C (2015)	High	0.9446	BioGRID
GBAS	BAIT	H. sapiens	Affinity Capture-MS	Behrends C (2010)	High	-	BioGRID
GPC1	BAIT	H. sapiens	Affinity Capture-MS	Kawahara R (2017)	High	-	BioGRID
H2AFX	BAIT	H. sapiens	Affinity Capture-MS	Yang X (2010)	Low	-	BioGRID
HDAC4	BAIT	H. sapiens	Affinity Capture-MS	Rosenbluh J (2016)	High	-	BioGRID
HDAC5	BAIT	H. sapiens	Affinity Capture-MS	Greco TM (2011)	Low	-	BioGRID
HDAC6	BAIT	H. sapiens	Affinity Capture-MS	New M (2013)	High	-	BioGRID
HEXIM1	BAIT	H. sapiens	Affinity Capture-MS	Faust TB (2018)	High	-	BioGRID
HIF1A	BAIT	H. sapiens	Co-localization	Pawlus MR (2013)	Low	-	BioGRID
HNRNPA1	BAIT	H. sapiens	Affinity Capture-MS	Roy R (2014)	High	-	BioGRID
HNRNPA2B1	BAIT	H. sapiens	Co-fractionation	Wan C (2015)	High	0.1735	BioGRID
HNRNPA3	BAIT	H. sapiens	Co-fractionation	Wan C (2015)	High	0.0771	BioGRID
HNRNPD	BAIT	H. sapiens	Co-fractionation	Wan C (2015)	High	0.2929	BioGRID
HSP90AA1	BAIT	H. sapiens	Affinity Capture-MS	Falsone SF (2005)	Low	-	BioGRID
HSP90AB1	BAIT	H. sapiens	Affinity Capture-MS	Falsone SF (2005)	Low	-	BioGRID
HSPH1	BAIT	H. sapiens	Reconstituted Complex	Saito Y (2004)	Low	-	BioGRID
HTATSF1	BAIT	H. sapiens	Co-fractionation	Havugimana PC (2012)	High	0.964	BioGRID
HUWE1	BAIT	H. sapiens	Affinity Capture-MS	Thompson JW (2014)	High	-	BioGRID
IQCB1	BAIT	H. sapiens	Affinity Capture-MS	Sang L (2011)	High	-	BioGRID
ISG15	BAIT	H. sapiens	Affinity Capture-MS	Zhao C (2005)	High	-	BioGRID
LASP1	BAIT	H. sapiens	Affinity Capture-MS	Duvall-Noelle N (2016)	High	-	BioGRID
LCA5	BAIT	H. sapiens	Affinity Capture-MS	Gupta GD (2015)	High	-	BioGRID
LDHA	BAIT	H. sapiens	Co-fractionation	Wan C (2015)	High	0.301	BioGRID
LDHB	BAIT	H. sapiens	Co-fractionation	Wan C (2015)	High	0.0811	BioGRID
LEO1	BAIT	H. sapiens	Negative Genetic	Horlbeck MA (2018)	High	-3.3037	BioGRID
MAPK13	BAIT	M. musculus	Affinity Capture-MS	Sumara G (2009)	Low	-	BioGRID
MCM2	BAIT	H. sapiens	Affinity Capture-MS	Drissi R (2015)	High	-	BioGRID
MED14	BAIT	H. sapiens	Negative Genetic	Horlbeck MA (2018)	High	-3.347	BioGRID
MFAP1	BAIT	H. sapiens	Positive Genetic	Horlbeck MA (2018)	High	3.2499	BioGRID
MRPL10	BAIT	H. sapiens	Negative Genetic	Horlbeck MA (2018)	High	-4.07	BioGRID
MRPL22	BAIT	H. sapiens	Negative Genetic	Horlbeck MA (2018)	High	-4.4776	BioGRID
MRPL33	BAIT	H. sapiens	Negative Genetic	Horlbeck MA (2018)	High	-3.3964	BioGRID
MRPL37	BAIT	H. sapiens	Negative Genetic	Horlbeck MA (2018)	High	-3.3176	BioGRID
MRPL42	BAIT	H. sapiens	Negative Genetic	Horlbeck MA (2018)	High	-3.1559	BioGRID
MRPL57	BAIT	H. sapiens	Negative Genetic	Horlbeck MA (2018)	High	-3.5352	BioGRID
MRPS11	BAIT	H. sapiens	Negative Genetic	Horlbeck MA (2018)	High	-3.5734	BioGRID
MRPS21	BAIT	H. sapiens	Negative Genetic	Horlbeck MA (2018)	High	-3.1072	BioGRID
MRPS30	BAIT	H. sapiens	Negative Genetic	Horlbeck MA (2018)	High	-3.6251	BioGRID
MSN	BAIT	H. sapiens	Co-fractionation	Wan C (2015)	High	0.3191	BioGRID
MTPAP	BAIT	H. sapiens	Negative Genetic	Horlbeck MA (2018)	High	-3.0898	BioGRID
MYC	BAIT	H. sapiens	Affinity Capture-MS	Heidelberger JB (2018)	High	-	BioGRID
MYO5C	BAIT	H. sapiens	Affinity Capture-MS	Hein MY (2015)	High	-	BioGRID
NDUFA8	BAIT	H. sapiens	Negative Genetic	Horlbeck MA (2018)	High	-3.6282	BioGRID
NDUFA9	BAIT	H. sapiens	Negative Genetic	Horlbeck MA (2018)	High	-3.4978	BioGRID
NDUFB1	BAIT	H. sapiens	Negative Genetic	Horlbeck MA (2018)	High	-5.8775	BioGRID
NDUFB2	BAIT	H. sapiens	Negative Genetic	Horlbeck MA (2018)	High	-4.6192	BioGRID
NRBF2	BAIT	H. sapiens	Affinity Capture-MS	Behrends C (2010)	High	-	BioGRID
NTRK1	BAIT	H. sapiens	Affinity Capture-MS	Emdal KB (2015)	High	-	BioGRID
NUTF2	BAIT	H. sapiens	Negative Genetic	Horlbeck MA (2018)	High	-3.7973	BioGRID
OXCT1	HIT	H. sapiens	Co-fractionation	Havugimana PC (2012)	High	0.755	BioGRID
PCNA	BAIT	H. sapiens	Affinity Capture-MS	Naryzhny SN (2010)	Low	-	BioGRID
PCNA	BAIT	H. sapiens	Reconstituted Complex	Naryzhny SN (2010)	Low	-	BioGRID
PGD	BAIT	H. sapiens	Positive Genetic	Horlbeck MA (2018)	High	3.6184	BioGRID
PGK2	BAIT	H. sapiens	Affinity Capture-MS	Huttlin EL (2017)	High	0.9997	BioGRID
PHOSPHO1	BAIT	H. sapiens	Affinity Capture-MS	Yadav L (2017)	High	-	BioGRID
PIH1D1	BAIT	H. sapiens	Affinity Capture-MS	Malinova A (2017)	High	-	BioGRID
PIK3C2A	BAIT	H. sapiens	Affinity Capture-MS	Behrends C (2010)	High	-	BioGRID
PKM	BAIT	H. sapiens	Co-fractionation	Wan C (2015)	High	0.1292	BioGRID
PMS1	BAIT	H. sapiens	Affinity Capture-Western	Cannavo E (2007)	Low	-	BioGRID
PPT1	BAIT	H. sapiens	Affinity Capture-MS	Scifo E (2015)	High	-	BioGRID
PPTC7	BAIT	H. sapiens	Affinity Capture-MS	Yadav L (2017)	High	-	BioGRID
PRKAG1	BAIT	H. sapiens	Affinity Capture-MS	Behrends C (2010)	High	-	BioGRID
PRKAG2	BAIT	H. sapiens	Affinity Capture-MS	Behrends C (2010)	High	-	BioGRID
PSMA3	BAIT	H. sapiens	Affinity Capture-MS	Fedorova OA (2011)	High	-	BioGRID
PSMA6	BAIT	H. sapiens	Co-fractionation	Wan C (2015)	High	0.0998	BioGRID
PSMB1	BAIT	H. sapiens	Co-fractionation	Wan C (2015)	High	0.0828	BioGRID
PSMB2	HIT	H. sapiens	Co-fractionation	Wan C (2015)	High	0.1408	BioGRID
PYGL	BAIT	H. sapiens	Co-fractionation	Wan C (2015)	High	0.1209	BioGRID
RAD21	BAIT	H. sapiens	Affinity Capture-MS	Panigrahi AK (2011)	High	-	BioGRID
RFX5	BAIT	M. musculus	Affinity Capture-MS	Hein MY (2015)	High	-	BioGRID
RHOU	BAIT	H. sapiens	Reconstituted Complex	Dart AE (2015)	High	-	BioGRID
SF1	HIT	H. sapiens	Co-fractionation	Wan C (2015)	High	0.0792	BioGRID
SFN	HIT	H. sapiens	Co-fractionation	Wan C (2015)	High	0.0714	BioGRID
SFPQ	HIT	H. sapiens	Co-fractionation	Wan C (2015)	High	0.1006	BioGRID
SH3GLB2	BAIT	H. sapiens	Affinity Capture-MS	Behrends C (2010)	High	-	BioGRID
SIRT7	BAIT	H. sapiens	Affinity Capture-MS	Tsai YC (2012)	High	-	BioGRID
SLC9A1	BAIT	O. cuniculus	Affinity Capture-MS	Amith SR (2017)	High	-	BioGRID
SOD1	BAIT	H. sapiens	Affinity Capture-MS	Malty RH (2017)	High	0.0041	BioGRID
SSBP1	HIT	H. sapiens	Negative Genetic	Horlbeck MA (2018)	High	-5.1746	BioGRID
STAT3	BAIT	H. sapiens	Co-localization	Pawlus MR (2013)	Low	-	BioGRID
STIP1	BAIT	H. sapiens	Co-fractionation	Wan C (2015)	High	0.0971	BioGRID
TAGLN2	HIT	H. sapiens	Co-fractionation	Wan C (2015)	High	0.1443	BioGRID
TAGLN3	HIT	H. sapiens	Co-fractionation	Wan C (2015)	High	0.073	BioGRID
TARDBP	BAIT	H. sapiens	Affinity Capture-MS	Davis SA (2018)	High	-	BioGRID
TKT	BAIT	H. sapiens	Co-fractionation	Wan C (2015)	High	0.6073	BioGRID
TMEM261	HIT	H. sapiens	Negative Genetic	Horlbeck MA (2018)	High	-3.8	BioGRID
TPI1	HIT	H. sapiens	Co-fractionation	Havugimana PC (2012)	High	0.89	BioGRID
TPI1	HIT	H. sapiens	Co-fractionation	Wan C (2015)	High	0.6407	BioGRID
TRAF3IP1	BAIT	H. sapiens	Affinity Capture-MS	Guo CW (2010)	Low	-	BioGRID
TRIM25	BAIT	H. sapiens	Affinity Capture-MS	Choudhury NR (2017)	High	-	BioGRID
TRIP6	BAIT	H. sapiens	Co-fractionation	Wan C (2015)	High	0.2087	BioGRID
TUBA4A	HIT	H. sapiens	Co-fractionation	Havugimana PC (2012)	High	0.858	BioGRID
U2AF2	BAIT	H. sapiens	Affinity Capture-MS	Whisenant TC (2015)	Low	-	BioGRID
UBA5	BAIT	H. sapiens	Affinity Capture-MS	Behrends C (2010)	High	-	BioGRID
UBE2M	BAIT	H. sapiens	Affinity Capture-MS	Scott DC (2017)	High	-	BioGRID
WDR61	HIT	H. sapiens	Negative Genetic	Horlbeck MA (2018)	High	-3.2737	BioGRID
YWHAE	HIT	H. sapiens	Co-fractionation	Wan C (2015)	High	0.1119	BioGRID
YWHAQ	HIT	H. sapiens	Co-fractionation	Wan C (2015)	High	0.1124	BioGRID
YWHAQ	BAIT	H. sapiens	Reconstituted Complex	Meek SE (2004)	High	-	BioGRID
YWHAZ	BAIT	H. sapiens	Co-fractionation	Wan C (2015)	High	0.0953	BioGRID
ZNF746	BAIT	H. sapiens	Affinity Capture-MS	Kang H (2015)	High	-	BioGRID

## Sheet: PGK2
Supplemental Table S2. List of interaction partners of PGK2 from BioGrid website.
Interactor	Role	Organism	Experimental Evidence Code	Dataset	Throughput	Score	Curated By
ABTB2	BAIT	H. sapiens	Affinity Capture-MS	Huttlin EL (2014/pre-pub)	High	0.9996	BioGRID
AIFM3	BAIT	H. sapiens	Affinity Capture-MS	Huttlin EL (2017)	High	0.9634	BioGRID
AKR1A1	HIT	H. sapiens	Co-fractionation	Wan C (2015)	High	0.1823	BioGRID
AKR1B1	HIT	H. sapiens	Co-fractionation	Wan C (2015)	High	0.1076	BioGRID
ALDOC	HIT	H. sapiens	Co-fractionation	Wan C (2015)	High	0.0917	BioGRID
ASPA	BAIT	H. sapiens	Affinity Capture-MS	Huttlin EL (2017)	High	0.8586	BioGRID
C7ORF31	BAIT	H. sapiens	Affinity Capture-MS	Huttlin EL (2017)	High	0.9945	BioGRID
ENO1	HIT	H. sapiens	Co-fractionation	Wan C (2015)	High	0.8233	BioGRID
ENO3	HIT	H. sapiens	Co-fractionation	Wan C (2015)	High	0.9709	BioGRID
ENTPD7	BAIT	H. sapiens	Affinity Capture-MS	Huttlin EL (2017)	High	0.8893	BioGRID
ESR1	BAIT	H. sapiens	Affinity Capture-MS	Huttlin EL (2017)	High	0.9978	BioGRID
FAM71D	BAIT	H. sapiens	Affinity Capture-MS	Huttlin EL (2017)	High	0.9951	BioGRID
FLCN	BAIT	H. sapiens	Affinity Capture-MS	Huttlin EL (2017)	High	0.9907	BioGRID
HSPE1	BAIT	H. sapiens	Co-fractionation	Wan C (2015)	High	0.0988	BioGRID
INTS10	BAIT	H. sapiens	Affinity Capture-MS	Huttlin EL (2017)	High	0.8893	BioGRID
IP6K2	BAIT	H. sapiens	Affinity Capture-MS	Huttlin EL (2017)	High	0.903	BioGRID
LDHAL6A	BAIT	H. sapiens	Co-fractionation	Wan C (2015)	High	0.0724	BioGRID
LRRC40	BAIT	H. sapiens	Affinity Capture-MS	Huttlin EL (2017)	High	0.9939	BioGRID
MSN	BAIT	H. sapiens	Co-fractionation	Wan C (2015)	High	0.1627	BioGRID
PGK1	HIT	H. sapiens	Affinity Capture-MS	Huttlin EL (2017)	High	0.9997	BioGRID
POF1B	BAIT	H. sapiens	Affinity Capture-MS	Huttlin EL (2017)	High	0.9661	BioGRID
PRDM5	BAIT	H. sapiens	Affinity Capture-MS	Huttlin EL (2017)	High	0.8893	BioGRID
RPE	BAIT	H. sapiens	Co-fractionation	Wan C (2015)	High	0.112	BioGRID
SCMH1	BAIT	H. sapiens	Affinity Capture-MS	Huttlin EL (2017)	High	0.8883	BioGRID
SENP2	BAIT	H. sapiens	Affinity Capture-MS	Huttlin EL (2017)	High	0.8883	BioGRID
SHMT1	BAIT	H. sapiens	Co-fractionation	Wan C (2015)	High	0.0864	BioGRID
SYT1	BAIT	H. sapiens	Affinity Capture-MS	Huttlin EL (2017)	High	0.903	BioGRID
SYT3	BAIT	H. sapiens	Affinity Capture-MS	Huttlin EL (2017)	High	0.9619	BioGRID
TAGLN3	BAIT	H. sapiens	Co-fractionation	Wan C (2015)	High	0.1382	BioGRID
ZCCHC12	BAIT	H. sapiens	Affinity Capture-MS	Huttlin EL (2017)	High	0.9203	BioGRID
ZNF416	BAIT	H. sapiens	Affinity Capture-MS	Huttlin EL (2017)	High	0.9988	BioGRID
ZSCAN12	BAIT	H. sapiens	Affinity Capture-MS	Huttlin EL (2017)	High	0.9939	BioGRID
